# Supplementary material for: AFM for Nanomechanical Assessment of Polymer Overcoatings on Nanoparticle-Decorated Biomaterials
Source: Nanomaterials (Basel). 2024 Sep 11;14(18):1475. doi: 10.3390/nano14181475 (PMC11434162; doi:10.3390/nano14181475)
Supplement: Supplementary file 1 [file nanomaterials-14-01475-s001.zip]

Archive with 1 entries (1 files):
- nanomaterials-3169711-supplementary.pdf
